# Supplementary material for: Oral Microbiome in Nonsmoker Patients with Oral Cavity Squamous Cell Carcinoma, Defined by Metagenomic Shotgun Sequencing
Source: Cancers (Basel). 2022 Dec 11;14(24):6096. doi: 10.3390/cancers14246096 (PMC9776653; doi:10.3390/cancers14246096)
Supplement: Supplementary file 1 [file cancers-14-06096-s001.zip]

Archive with 1 entries (1 files):
- cancers-1974111-supplementary.xlsx
