# Supplementary material for: Oral Microbiome in Nonsmoker Patients with Oral Cavity Squamous Cell Carcinoma, Defined by Metagenomic Shotgun Sequencing
Source: Cancers (Basel). 2022 Dec 11;14(24):6096. doi: 10.3390/cancers14246096 (PMC9776653; doi:10.3390/cancers14246096)
Supplement: Supplementary file 1 [file cancers-14-06096-s001.zip › cancers-1974111-supplementary.xlsx]

## Sheet: Table S1
Table S1. Changes in phylum abundance in oral microbiome in nonsmoking OC-SCC patient
Phylum	Control	Cancer	Fold change	p value	q value
Actinobacteria	20.4445	15.0919	0.73819	9.14e-05	0.000822729
Bacteroidetes	17.2331	22.9783	1.33338	0.0107338	0.0483021
Firmicutes	43.6192	37.7674	0.865843	0.0170612	0.0511836
Synergistetes	0.0316838	0.0680198	2.14683	0.0266244	0.059905
Spirochaetes	0.158977	0.504575	3.17389	0.112178	0.168267
Candidatus_Saccharibacteria	0.295709	0.183886	0.62185	0.371614	0.471558
Fusobacteria	3.65182	4.38361	1.20039	0.419163	0.471558
Proteobacteria	13.5268	16.8184	1.24334	0.485364	0.485364

## Sheet: Table S2
Table S2. Changes in genus abundance in oral microbiome in OC-SCC
Genus	Control	Cancer	Fold change	p value	q value
Corynebacterium	1.17048	0.460153	0.393131	0.000676453	0.0500575
Actinomyces	7.40481	4.05131	0.547118	0.00225979	0.0836124
Streptococcus	23.774	17.4121	0.732402	0.0034919	0.0861335
Cryptobacterium	0.0204216	0.00247238	0.121067	0.00586828	0.108563
Selenomonas	0.171859	0.0808345	0.470355	0.0110013	0.162819
Fusobacterium	2.03689	3.13482	1.53903	0.0140833	0.173694
Lachnoanaerobaculum	0.0721209	0.0246467	0.341741	0.0229011	0.225714
Myoviridae_noname	0.992207	1.32317	1.33356	0.0244015	0.225714
Gemella	2.46787	3.56224	1.44345	0.0321737	0.246662
Eikenella	0.073048	0.241561	3.30688	0.0333327	0.246662
Leptotrichia	1.08084	0.808414	0.74795	0.0370243	0.249072
Rothia	9.86056	9.11471	0.92436	0.0441603	0.272322
Catonella	0.0130902	0.0581107	4.43925	0.0590831	0.291682
Actinobaculum	0.0380031	0.000885952	0.0233126	0.0610974	0.291682
Capnocytophaga	1.05035	2.01658	1.91991	0.0652534	0.291682
Campylobacter	0.412122	0.360694	0.875212	0.0657707	0.291682
Veillonella	11.1214	9.39274	0.844563	0.067008	0.291682
Fretibacterium	0.0316838	0.0510038	1.60978	0.0747073	0.30713
Bulleidia	0.0105289	0.073376	6.96901	0.0974863	0.363717
Scardovia	0.182305	0.0654776	0.359165	0.098302	0.363717
Filifactor	0.0324353	0.144839	4.46546	0.110662	0.369377
Treponema	0.158977	0.504575	3.17389	0.112178	0.369377
Actinobacillus	0.0521651	0.112522	2.15703	0.114806	0.369377
Oribacterium	0.326278	0.247436	0.75836	0.120149	0.37046
Peptostreptococcus	0.15955	0.412855	2.58763	0.127983	0.378829
Alloprevotella	0.447183	1.56508	3.49986	0.137885	0.392443
Escherichia	0.0236998	0	0	0.17452	0.469807
Porphyromonas	2.88809	5.02547	1.74007	0.177765	0.469807
Parvimonas	0.953831	1.35715	1.42285	0.208705	0.532557
Peptoniphilus	0.0211811	0.0527	2.48807	0.237532	0.553639
Anaeroglobus	0.0844198	0.0346452	0.410392	0.241658	0.553639
Solobacterium	0.214493	0.420477	1.96033	0.242358	0.553639
Lachnospiraceae_noname	0.0892951	0.168601	1.88813	0.246893	0.553639
Mogibacterium	0.00295956	0.048324	16.3281	0.266229	0.562883
Eubacteriaceae_noname	0.000337556	0.0395779	117.248	0.266229	0.562883
Bacteroidetes_noname	0.485868	0.434026	0.893302	0.275414	0.566128
Simonsiella	0.00821133	0.0150881	1.83747	0.297611	0.595221
Weissella	0	0.0947824	Inf	0.311492	0.60611
Stomatobaculum	0.196344	0.271856	1.38459	0.319436	0.60611
Propionibacterium	0.152834	0.209076	1.36799	0.341261	0.609407
Clostridiales_Family_XIII_Incertae_Sedis_noname	0.0307907	0.0227586	0.739139	0.342217	0.609407
Leptotrichiaceae_unclassified	0.534093	0.440372	0.824523	0.347452	0.609407
Prevotella	12.1225	13.6718	1.1278	0.354115	0.609407
Shuttleworthia	0.0113369	0.022401	1.97593	0.371837	0.624298
Aggregatibacter	0.281701	0.378323	1.34299	0.379641	0.624298
Atopobium	0.818085	0.69647	0.851342	0.405148	0.65176
Granulicatella	1.25285	1.0589	0.845194	0.454135	0.715022
Tannerella	0.23761	0.253529	1.067	0.480731	0.732999
Neisseria	5.37256	6.94247	1.29221	0.485364	0.732999
Olsenella	0.0914271	0.0936721	1.02456	0.5087	0.752876
Lautropia	0.62456	0.731605	1.17139	0.541709	0.764753
Finegoldia	0.00848756	0.00145286	0.171175	0.54546	0.764753
Slackia	0.077828	0.121522	1.56142	0.555218	0.764753
Propionibacteriaceae_unclassified	0.0106382	0.013565	1.27512	0.607403	0.817233
Pseudomonas	0.0119353	0.0145714	1.22086	0.628626	0.830685
Staphylococcus	0.0780956	0.651946	8.34805	0.646095	0.836708
Haemophilus	6.25286	7.43251	1.18866	0.65721	0.836708
Candidatus_Saccharibacteria_noname	0.286962	0.175172	0.610435	0.680227	0.836708
Peptostreptococcaceae_noname	0.00410822	0.0246467	5.99935	0.68117	0.836708
Lactobacillus	0.6891	0.487951	0.7081	0.689718	0.836708
Cardiobacteriaceae_unclassified	0.0484762	0.0486383	1.00334	0.708031	0.845069
Dialister	0.33878	0.244027	0.720312	0.768314	0.902464
Alloscardovia	0.0649744	0.0741119	1.14063	0.780972	0.902999
Bifidobacterium	0.147481	0.159568	1.08195	0.813006	0.925576
Cardiobacterium	0.168013	0.18421	1.09641	0.862151	0.962496
Mitsuokella	0.00645733	0.0064831	1.00399	0.871449	0.962496
Clostridiales_Family_XIII_Incertae_Sedis_unclassified	0.0924747	0.0753138	0.814426	0.88736	0.965657
Kingella	0.190876	0.334152	1.75062	0.924548	0.982319
Parascardovia	0.3934	0.0200519	0.0509708	0.934873	0.982319
Abiotrophia	0.365565	0.19126	0.523191	0.954175	0.982319
Megasphaera	0.616582	0.786409	1.27543	0.96269	0.982319
Eubacterium	0.190396	0.247799	1.30149	0.969044	0.982319
Leuconostoc	0.183297	0.0115988	0.0632788	0.990663	0.990663

## Sheet: Table S3
Table S3. Changes in species abundance in oral microbiome in OC-SCC
Species	Control	Cancer	Fold change	p value	q value
Streptococcus_salivarius	5.21158	1.91703	0.367841	7.73e-06	0.0021877
Actinomyces_oris	0.482461	0.168997	0.350282	3.98e-05	0.00562505
Corynebacterium_matruchotii	1.01396	0.378964	0.373745	0.000146794	0.0138475
Actinomyces_georgiae	0.0374504	0.00277381	0.0740661	0.000586951	0.0363736
Campylobacter_gracilis	0.121487	0.0281514	0.231724	0.000772892	0.0363736
Selenomonas_noxia	0.0998422	0.0152055	0.152295	0.000779562	0.0363736
Leptotrichia_wadei	0.536366	0.242867	0.452801	0.000899701	0.0363736
Actinomyces_naeslundii	0.209783	0.0787598	0.375434	0.00110332	0.0390301
Streptococcus_gordonii	0.377963	0.207292	0.548445	0.00237596	0.0747107
Streptococcus_cristatus	0.602993	0.210678	0.349387	0.00337546	0.0955214
Prevotella_denticola	1.10871	0.32803	0.295865	0.00371285	0.0955214
Prevotella_oulorum	0.217511	0.0963783	0.443096	0.00548017	0.11827
Prevotella_histicola	2.39745	1.00736	0.42018	0.00561925	0.11827
Cryptobacterium_curtum	0.0204216	0.00247238	0.121067	0.00586828	0.11827
Actinomyces_massiliensis	0.179568	0.0895657	0.498783	0.00626871	0.11827
Veillonella_parvula	2.30756	1.51861	0.658104	0.00674665	0.119331
Actinomyces_sp_oral_taxon_448	0.182942	0	0	0.00833689	0.138564
Actinomyces_sp_ICM47	2.85985	0.764835	0.267439	0.00926677	0.138564
Porphyromonas_sp_oral_taxon_278	0	0.284433	Inf	0.00930289	0.138564
Treponema_lecithinolyticum	0.0184607	0.100049	5.41955	0.0151134	0.213855
Lachnoanaerobaculum_saburreum	0.0721209	0.0246467	0.341741	0.0229011	0.300244
Rothia_aeria	0.841304	0.474832	0.5644	0.0243096	0.300244
Streptococcus_phage_EJ_1	0.992207	1.32317	1.33356	0.0244015	0.300244
Granulicatella_adiacens	0.824159	0.517537	0.627957	0.0260497	0.301185
Treponema_vincentii	0.00281333	0.0227548	8.08819	0.0269781	0.301185
Neisseria_lactamica	0.000245111	0.00844405	34.4499	0.0288522	0.301185
Aggregatibacter_segnis	0.0371022	0.173726	4.68235	0.0302755	0.301185
Corynebacterium_durum	0.155844	0.0652743	0.418845	0.0311	0.301185
Eikenella_corrodens	0.073048	0.241561	3.30688	0.0333327	0.301185
Haemophilus_paraphrohaemolyticus	0.0832642	0.2955	3.54894	0.0336141	0.301185
Prevotella_nanceiensis	0.323552	0.827001	2.55601	0.0342294	0.301185
Campylobacter_concisus	0.219584	0.0984583	0.448386	0.035312	0.301185
Prevotella_sp_C561	0	0.589429	Inf	0.0361847	0.301185
Mycoplasma_orale	0	0.02267	Inf	0.0361847	0.301185
Atopobium_rimae	0.28327	0.128341	0.453071	0.0393563	0.310896
Haemophilus_parahaemolyticus	0.0252856	0.225419	8.91494	0.0406301	0.310896
Prevotella_melaninogenica	3.95742	6.56474	1.65884	0.0406472	0.310896
Oribacterium_sp_oral_taxon_078	0.122064	0.0551779	0.452041	0.045239	0.328762
Prevotella_baroniae	0.0135622	0.059115	4.3588	0.0453065	0.328762
Prevotella_nigrescens	1.02771	0.809475	0.787651	0.0532174	0.37015
Scardovia_wiggsiae	0.178622	0.0629281	0.352298	0.053626	0.37015
Treponema_denticola	0.039078	0.269732	6.90241	0.0569519	0.383747
Catonella_morbi	0.0130902	0.0581107	4.43925	0.0590831	0.388849
Gemella_haemolysans	1.35047	2.14256	1.58653	0.0671728	0.414552
Neisseria_subflava	0.682671	0.514206	0.753227	0.0677968	0.414552
Actinomyces_graevenitzii	1.17294	0.864582	0.737107	0.0690428	0.414552
Fusobacterium_periodonticum	0.354701	0.872575	2.46003	0.0709322	0.414552
Streptococcus_agalactiae	0	0.161539	Inf	0.0718141	0.414552
Campylobacter_ureolyticus	0	0.0147974	Inf	0.0718141	0.414552
Streptococcus_mutans	0.180188	0.08767	0.486547	0.0732896	0.414552
Fretibacterium_fastidiosum	0.0316838	0.0510038	1.60978	0.0747073	0.414552
Peptostreptococcus_stomatis	0.0694553	0.360632	5.19229	0.0774895	0.421288
Rothia_mucilaginosa	6.37285	5.43251	0.852446	0.0793839	0.421288
Leptotrichia_unclassified	0.29942	0.304586	1.01725	0.0803872	0.421288
Kingella_unclassified	0.0338209	0.0152617	0.45125	0.0842817	0.429875
Streptococcus_intermedius	0.494908	0.232698	0.470183	0.0850636	0.429875
Capnocytophaga_ochracea	0.01434	0.010651	0.742744	0.0892829	0.443282
Bulleidia_extructa	0.0105289	0.073376	6.96901	0.0974863	0.464332
Leptotrichia_shahii	0.0514073	0.0276226	0.537328	0.0985414	0.464332
Streptococcus_tigurinus	0.435429	0.378623	0.869539	0.0996928	0.464332
Actinomyces_timonensis	0.0212624	0.0127136	0.597936	0.101725	0.464332
Prevotella_pleuritidis	0.183846	0.479243	2.60677	0.101726	0.464332
Lachnospiraceae_bacterium_ICM7	0.0315578	0.122959	3.89632	0.104607	0.469899
Filifactor_alocis	0.0324353	0.144839	4.46546	0.110662	0.489333
Actinobacillus_unclassified	0.0521651	0.112522	2.15703	0.114806	0.499449
Streptococcus_vestibularis	1.29278	0.990997	0.766563	0.116479	0.499449
Campylobacter_showae	0.0506673	0.19088	3.76732	0.119365	0.504182
Parvimonas_unclassified	0.665311	0.987768	1.48467	0.12212	0.508234
Streptococcus_sanguinis	2.51519	2.54084	1.0102	0.125663	0.515399
Olsenella_unclassified	0.00655	0.000831905	0.127008	0.133701	0.536449
Selenomonas_artemidis	0.0152364	0.0155255	1.01897	0.134586	0.536449
Prevotella_sp_oral_taxon_473	0	0.0435012	Inf	0.145399	0.556053
Lactobacillus_plantarum	0	0.0101683	Inf	0.145399	0.556053
Streptococcus_phage_Dp_1	0	0.596241	Inf	0.145399	0.556053
Prevotella_maculosa	0.0397047	0.0156671	0.394592	0.149543	0.564274
Capnocytophaga_unclassified	0.643054	1.19815	1.86322	0.169034	0.595052
Streptococcus_parasanguinis	5.77997	4.67492	0.808815	0.17365	0.595052
Actinobaculum_sp_oral_taxon_183	0.0330149	0	0	0.17452	0.595052
Actinomyces_sp_oral_taxon_172	0.057318	0	0	0.17452	0.595052
Lactobacillus_delbrueckii	0.105937	0	0	0.17452	0.595052
Streptococcus_sobrinus	0.0601976	0	0	0.17452	0.595052
Escherichia_coli	0.016848	0	0	0.17452	0.595052
Pseudomonas_unclassified	0.0118982	0	0	0.17452	0.595052
Streptococcus_infantis	1.32054	0.899602	0.681236	0.176766	0.595532
Alloprevotella_tannerae	0.317474	1.39626	4.39805	0.184802	0.612409
Actinomyces_viscosus	0.391221	0.37941	0.969811	0.195178	0.612409
Actinomyces_sp_oral_taxon_180	0.207199	0.0456864	0.220495	0.206421	0.612409
Porphyromonas_gingivalis	0.649	0.896505	1.38136	0.208057	0.612409
Rothia_dentocariosa	2.56168	3.20737	1.25206	0.208299	0.612409
Cardiobacterium_valvarum	0.0409184	0.012395	0.30292	0.21115	0.612409
Actinomyces_sp_HPA0247	0.160922	0.36215	2.25047	0.214043	0.612409
Campylobacter_curvus	0.00377044	0.00926762	2.45796	0.214043	0.612409
Prevotella_buccae	0.0144493	0.0369343	2.55612	0.216886	0.612409
Prevotella_oralis	0.0184427	0.0159474	0.8647	0.219715	0.612409
Selenomonas_sputigena	0.0342104	0.0394993	1.1546	0.22353	0.612409
Prevotella_micans	0.00956422	0.00929905	0.972274	0.224412	0.612409
Capnocytophaga_gingivalis	0.140391	0.274056	1.95209	0.225614	0.612409
Actinomyces_johnsonii	0.256584	0.219219	0.854376	0.237384	0.612409
Anaeroglobus_geminatus	0.0844198	0.0346452	0.410392	0.241658	0.612409
Solobacterium_moorei	0.214493	0.420477	1.96033	0.242358	0.612409
Peptoniphilus_lacrimalis	0.00820644	0.0339279	4.13429	0.243975	0.612409
Bacteroidetes_oral_taxon_274	0.477668	0.394745	0.826399	0.248852	0.612409
Streptococcus_oligofermentans	0.0830258	0.0373081	0.449356	0.255614	0.612409
Mogibacterium_sp_CM50	0.00295956	0.048324	16.3281	0.266229	0.612409
Eubacteriaceae_noname_unclassified	0.000337556	0.0233593	69.2013	0.266229	0.612409
candidate_division_TM7_single_cell_isolate_TM7b	0.145856	0.0864614	0.592784	0.27228	0.612409
C2likevirus_unclassified	0.000319556	0.00256571	8.02901	0.276426	0.612409
Desulfobulbus_sp_oral_taxon_041	0.00472911	0.0153283	3.24127	0.282874	0.612409
Atopobium_sp_ICM58	0.0493171	0.20578	4.17259	0.286886	0.612409
Prevotella_pallens	0.52601	0.713289	1.35604	0.287109	0.612409
Bifidobacterium_longum	0.0347196	0.134818	3.88306	0.290263	0.612409
Eggerthia_catenaformis	0.00831089	0.0114529	1.37805	0.297611	0.612409
Simonsiella_muelleri	0.00821133	0.0150881	1.83747	0.297611	0.612409
Porphyromonas_catoniae	0.0877573	0.1448	1.65001	0.304277	0.612409
Prevotella_multiformis	0.0381304	0.0291076	0.76337	0.304293	0.612409
Leptotrichia_hofstadii	0.0297476	0.024904	0.83718	0.308883	0.612409
Propionibacterium_freudenreichii	0	0.00017	Inf	0.311492	0.612409
Porphyromonas_gulae	0	0.00282833	Inf	0.311492	0.612409
Prevotella_multisaccharivorax	0	0.000181905	Inf	0.311492	0.612409
Capnocytophaga_sp_oral_taxon_332	0	0.0485886	Inf	0.311492	0.612409
Gemella_bergeri	0	0.00358714	Inf	0.311492	0.612409
Lactobacillus_mucosae	0	0.00984881	Inf	0.311492	0.612409
Weissella_confusa	0	0.0870483	Inf	0.311492	0.612409
Weissella_unclassified	0	0.00773429	Inf	0.311492	0.612409
Streptococcus_dysgalactiae	0	0.0348055	Inf	0.311492	0.612409
Streptococcus_sp_M143	0	0.0108336	Inf	0.311492	0.612409
Parvimonas_sp_oral_taxon_110	0	0.0970421	Inf	0.311492	0.612409
Eubacteriaceae_bacterium_ACC19a	0	0.00721571	Inf	0.311492	0.612409
Eubacteriaceae_bacterium_OBRC8	0	0.00776452	Inf	0.311492	0.612409
Subdoligranulum_unclassified	0	0.00748333	Inf	0.311492	0.612409
Citrobacter_koseri	0	0.00592548	Inf	0.311492	0.612409
Pyramidobacter_piscolens	0	0.0168831	Inf	0.311492	0.612409
Alphapapillomavirus_9	0	0.00244905	Inf	0.311492	0.612409
Prevotella_intermedia	0.12601	0.195095	1.54825	0.314126	0.612409
Veillonella_unclassified	6.38753	5.42099	0.848683	0.314141	0.612409
Stomatobaculum_longum	0.196344	0.271856	1.38459	0.319436	0.612409
Riemerella_unclassified	0.000517111	0.00181762	3.51495	0.328828	0.612409
Aggregatibacter_aphrophilus	0.0451056	0.102642	2.2756	0.330582	0.612409
Streptococcus_australis	0.768977	0.4957	0.644622	0.334641	0.612409
Capnocytophaga_sp_oral_taxon_329	0.198651	0.429766	2.16343	0.339587	0.612409
Treponema_medium	0.00621533	0.0429995	6.9183	0.341527	0.612409
Eubacterium_infirmum	0.0307907	0.0227586	0.739139	0.342217	0.612409
Actinobaculum_unclassified	0.00471711	0.000885952	0.187817	0.343157	0.612409
Actinomyces_sp_oral_taxon_848	0.0257249	0	0	0.345635	0.612409
Actinomyces_sp_ph3	0.00663489	0	0	0.345635	0.612409
Varibaculum_cambriense	0.000114889	0	0	0.345635	0.612409
Rothia_unclassified	0.0847289	0	0	0.345635	0.612409
Scardovia_inopinata	0.000283778	0	0	0.345635	0.612409
Enterococcus_raffinosus	0.00266356	0	0	0.345635	0.612409
Lactobacillus_brevis	0.00328289	0	0	0.345635	0.612409
Lactobacillus_helveticus	0.00263511	0	0	0.345635	0.612409
Lactobacillus_iners	0.0155484	0	0	0.345635	0.612409
Streptococcus_sp_BS35b	0.00876822	0	0	0.345635	0.612409
Streptococcus_sp_GMD5S	0.0306564	0	0	0.345635	0.612409
Peptoniphilus_sp_oral_taxon_836	0.00807756	0	0	0.345635	0.612409
Leptotrichia_sp_oral_taxon_225	0.0132536	0	0	0.345635	0.612409
Escherichia_unclassified	0.00685178	0	0	0.345635	0.612409
Human_herpesvirus_6B	0.00679778	0	0	0.345635	0.612409
Human_herpesvirus_7	0.0138338	0	0	0.345635	0.612409
Prevotella_loescheii	0.0412307	0.0427483	1.03681	0.346238	0.612409
Porphyromonas_asaccharolytica	0.0063	0.000851429	0.135147	0.355205	0.620991
Streptococcus_peroris	0.0327456	0.0312779	0.955179	0.355479	0.620991
Atopobium_parvulum	0.484921	0.362118	0.746757	0.361137	0.627004
Propionibacterium_acnes	0.00113667	0.010431	9.17679	0.367517	0.63419
Shuttleworthia_satelles	0.0113369	0.022401	1.97593	0.371837	0.637756
Leptotrichia_sp_oral_taxon_215	0.0488767	0.16236	3.32183	0.38286	0.651179
Neisseria_elongata	0.292196	0.36071	1.23448	0.384265	0.651179
Prevotella_disiens	0.021632	0.0108688	0.502441	0.389535	0.652842
Porphyromonas_endodontalis	0.387246	0.469848	1.21331	0.391964	0.652842
Neisseria_gonorrhoeae	0.00159422	0.00377833	2.37002	0.392167	0.652842
Dasheen_mosaic_virus	0.00706889	0.00946929	1.33957	0.397532	0.657905
Veillonella_dispar	0.669102	0.728811	1.08924	0.414821	0.682525
Selenomonas_flueggei	0.0142107	0.00595524	0.419068	0.421964	0.690265
Lactobacillus_gasseri	0.242628	0.0642971	0.265003	0.424928	0.691118
Lactobacillus_vaginalis	0.0190911	0.0357355	1.87184	0.430745	0.696577
Leptotrichia_goodfellowii	0.00423067	0.000954762	0.225676	0.433559	0.697143
Fusobacterium_nucleatum	1.68218	2.26225	1.34483	0.464418	0.742545
Propionibacterium_propionicum	0.151697	0.198475	1.30836	0.471205	0.745348
Prevotella_bivia	0.156774	0.033701	0.214966	0.47144	0.745348
Aggregatibacter_unclassified	0.197603	0.100856	0.510398	0.478954	0.75164
Tannerella_forsythia	0.23761	0.253529	1.067	0.480731	0.75164
Granulicatella_unclassified	0.289114	0.301833	1.04399	0.490595	0.761531
Streptococcus_sp_SK140	0.106036	0.0947524	0.893583	0.492439	0.761531
Actinomyces_odontolyticus	0.996052	0.81522	0.818452	0.499457	0.768187
Peptoniphilus_harei	0.00489711	0.0182279	3.72217	0.510335	0.774096
Veillonella_sp_6_1_27	0.015334	0.134789	8.79019	0.510335	0.774096
Selenomonas_infelix	0.00835911	0.00464905	0.556165	0.511505	0.774096
Olsenella_profusa	0.063548	0.00675309	0.106268	0.519121	0.781443
Candidatus_Prevotella_conceptionensis	0.0928347	0.0711893	0.766839	0.532918	0.787578
Veillonella_atypica	1.39417	1.40452	1.00743	0.534284	0.787578
Prevotella_dentalis	0.0148291	0.0109586	0.73899	0.536626	0.787578
Haemophilus_haemolyticus	0.176946	0.214009	1.20946	0.540346	0.787578
Lautropia_mirabilis	0.62456	0.731605	1.17139	0.541709	0.787578
Peptostreptococcus_unclassified	0.0314224	0.0395374	1.25825	0.545006	0.787578
Lactobacillus_ultunensis	0.0124447	0.00574643	0.461758	0.54546	0.787578
Finegoldia_magna	0.00848756	0.00145286	0.171175	0.54546	0.787578
Gemella_morbillorum	0.275877	0.592735	2.14855	0.570747	0.819906
Lactobacillus_casei_paracasei	0.0102742	0.0355081	3.45604	0.584794	0.826331
Lactobacillus_crispatus	0.0138953	7.6e-05	0.00546604	0.59099	0.826331
Lactobacillus_oris	0.058448	0.00109881	0.0187998	0.59099	0.826331
Neisseria_sp_GT4A_CT1	0.43905	0.058885	0.134119	0.59099	0.826331
Neisseria_unclassified	1.87074	3.19346	1.70706	0.594889	0.826331
Pseudoramibacter_alactolyticus	0.00114622	0.00549929	4.79775	0.595264	0.826331
Slackia_unclassified	0.0668142	0.0990719	1.4828	0.597598	0.826331
Actinomyces_cardiffensis	0.00471333	0.0677662	14.3776	0.598579	0.826331
Olsenella_uli	0.0213289	0.0860876	4.0362	0.608024	0.834908
Neisseria_sp_oral_taxon_014	0.140048	0.41509	2.96391	0.620453	0.834908
Leptotrichia_buccalis	0.0975389	0.0451202	0.462587	0.624448	0.834908
Slackia_exigua	0.0110142	0.0224493	2.03821	0.626553	0.834908
Gemella_unclassified	0.00282	0.00748952	2.65586	0.629725	0.834908
Oribacterium_sinus	0.204214	0.192257	0.94145	0.633284	0.834908
Porphyromonas_sp_oral_taxon_279	1.75725	3.22479	1.83514	0.63419	0.834908
Prevotella_veroralis	0.328309	0.391554	1.19264	0.635577	0.834908
Granulicatella_elegans	0.13958	0.239535	1.71612	0.635603	0.834908
Parvimonas_micra	0.28852	0.272345	0.943939	0.636476	0.834908
Bacteroidetes_bacterium_oral_taxon_272	0.00819956	0.0392819	4.79074	0.643085	0.834908
Neisseria_sicca	0.28595	0.491775	1.7198	0.645074	0.834908
Staphylococcus_aureus	0.0780956	0.651946	8.34805	0.646095	0.834908
Lactobacillus_salivarius	0.124683	0.0237124	0.190182	0.646095	0.834908
Streptococcus_constellatus	0.0562293	0.0790445	1.40575	0.652096	0.838832
Haemophilus_sputorum	0.192575	0.104305	0.541637	0.655646	0.839583
Kingella_denitrificans	0.0772529	0.165173	2.13808	0.67339	0.858421
Haemophilus_influenzae	0.159775	0.159346	0.997313	0.677153	0.859347
Eubacterium_yurii	0.00410822	0.0246467	5.99935	0.68117	0.860585
Lactobacillus_phage_Lc_Nu	0.0174882	0.246505	14.0955	0.697531	0.877339
Prevotella_oris	0.905568	0.657375	0.725925	0.705368	0.883144
Gemella_sanguinis	0.838698	0.815868	0.972779	0.708388	0.883144
Alloprevotella_unclassified	0.04211	0.0602621	1.43106	0.731782	0.904911
Veillonella_sp_oral_taxon_780	0.30135	0.13836	0.459132	0.732242	0.904911
Haemophilus_pittmaniae	0.00792556	0.008105	1.02264	0.745835	0.914066
Lactobacillus_fermentum	0.0746936	0.142249	1.90443	0.748531	0.914066
Streptococcus_pseudopneumoniae	0.00986511	0.0500364	5.07206	0.749872	0.914066
Dialister_invisus	0.338736	0.242287	0.715269	0.7553	0.914066
Neisseria_flavescens	1.38967	1.56869	1.12882	0.7558	0.914066
Treponema_socranskii	0.0588978	0.0582507	0.989014	0.762619	0.914563
Kingella_oralis	0.0798024	0.15334	1.9215	0.762674	0.914563
Streptococcus_thermophilus	0.00140733	0.0116121	8.25117	0.776616	0.92475
Streptococcus_anginosus	0.371757	0.57648	1.55069	0.779947	0.92475
Alloscardovia_omnicolens	0.0649744	0.0741119	1.14063	0.780972	0.92475
Actinomyces_sp_ICM39	0.152179	0.177917	1.16913	0.800959	0.944464
Prevotella_salivae	0.546344	0.655628	1.20003	0.821251	0.957872
candidate_division_TM7_single_cell_isolate_TM7c	0.141106	0.0887112	0.628683	0.824369	0.957872
Capnocytophaga_granulosa	0.0539151	0.055365	1.02689	0.825172	0.957872
Neisseria_bacilliformis	0.120125	0.140943	1.1733	0.825868	0.957872
Campylobacter_rectus	0.016614	0.0191398	1.15203	0.836829	0.966623
Lactobacillus_rhamnosus	0.00553867	0.159132	28.7311	0.845502	0.968609
Bifidobacterium_dentium	0.111879	0.0243933	0.218034	0.848063	0.968609
Eubacterium_saphenum	0.0186351	0.04093	2.19639	0.857746	0.968609
Prevotella_saccharolytica	0.00882289	0.0113855	1.29045	0.858237	0.968609
Neisseria_cinerea	0.0308056	0.0418374	1.35811	0.859418	0.968609
Neisseria_macacae	0.064296	0.101527	1.57906	0.864057	0.968609
Haemophilus_parainfluenzae	5.60709	6.42582	1.14602	0.869117	0.968609
Centipeda_periodontii	0.0147673	0.00619571	0.419555	0.870561	0.968609
Mitsuokella_unclassified	0.00645733	0.0064831	1.00399	0.871449	0.968609
Lachnospiraceae_bacterium_oral_taxon_082	0.0540884	0.0349431	0.646036	0.872775	0.968609
Streptococcus_mitis_oralis_pneumoniae	4.03222	3.68837	0.914723	0.889112	0.982886
Corynebacterium_kroppenstedtii	0.000677111	0.0158593	23.422	0.916116	1
Parascardovia_denticolens	0.3934	0.0200519	0.0509708	0.934873	1
Eubacterium_brachy	0.171761	0.206869	1.2044	0.941462	1
Gardnerella_vaginalis	0.00355356	0.00244381	0.687708	0.953338	1
Prevotella_marshii	0.00227222	0.0100795	4.43598	0.953338	1
Abiotrophia_defectiva	0.365565	0.19126	0.523191	0.954175	1
Scardovia_unclassified	0.00339978	0.00254976	0.749979	0.957191	1
Lachnospiraceae_oral_taxon_107	0.00364911	0.0106993	2.93203	0.960447	1
Bacteroides_fragilis	0.000988	0.00912595	9.23679	0.960857	1
Ruminococcus_torques	0.00278333	0.00469	1.68503	0.960857	1
Pseudomonas_aeruginosa	3.71e-05	0.0145714	392.643	0.960857	1
Megasphaera_micronuciformis	0.616582	0.786409	1.27543	0.96269	1
Cardiobacterium_hominis	0.127095	0.171815	1.35186	0.968037	1
Alloprevotella_rava	0.0875991	0.0650483	0.742568	0.968352	1
Peptostreptococcus_anaerobius	0.0586711	0.0126852	0.216209	0.976861	1
Treponema_maltophilum	0.0335111	0.0107893	0.321961	0.984955	1
Anaerococcus_obesiensis	0.00159444	0.000972857	0.610154	0.986948	1
Anaerococcus_vaginalis	0.004934	0.000541905	0.109831	0.986948	1
Veillonella_sp_oral_taxon_158	0.0463678	0.0466521	1.00613	0.986948	1
Aggregatibacter_actinomycetemcomitans	0.00189044	0.00109905	0.58137	0.986948	1
Leuconostoc_lactis	0.183297	0.0115988	0.0632788	0.990663	1
Brevibacterium_unclassified	0.00603133	0.00387619	0.642676	0.993882	1
Neisseria_meningitidis	0.055038	0.041829	0.760003	1	1

## Sheet: Figure S1
Figure S1. Flowchart of sample and data processing of oral microbiome in OC-SCC.
